# Supplementary material for: Biology and genetic diversity of Candida krusei isolates from fermented vegetables and clinical samples in China
Source: Virulence. 2024 Oct 2;15(1):2411543. doi: 10.1080/21505594.2024.2411543 (PMC11487970; doi:10.1080/21505594.2024.2411543)
Supplement: Dataset S1 Information for All Isolates0705.xlsx [file KVIR_A_2411543_SM0278.xlsx]

## Sheet: Sheet1
Supplementary Dataset S1. Detailed strain information for all 86 Candida krusei isolates.
Strains from clinical settings
Strain name	Source	Hospital	Hospital department	Ploidy	Filamentation-competency	Isolate collection period
PK-1	Sputum	Hospital 1, Shanghai	Department of respiratory and critical care medicine	3N	++++	2018.10.6
PK-2	Vaginal	Hospital 2, Shanghai	Department of obstetrics & gynecology	3N	-	2022.10.26
PK-3	Vaginal	Hospital 2, Shanghai	Department of obstetrics & gynecology	2N	+	2022.11.22
PK-4	Vaginal	Hospital 2, Shanghai	Department of STD	3N	-	2022.11.23
PK-5	Vaginal	Hospital 2, Shanghai	Department of obstetrics & gynecology	3N	-	2022.12.24
PK-6	Vaginal	Hospital 2, Shanghai	Department of STD	2N	-	2018.10.31
PK-7	Vaginal	Hospital 2, Shanghai	Department of STD	2N	-	2018.11.17
PK-8	Vaginal	Hospital 2, Shanghai	Department of obstetrics & gynecology	2N	-	2018.12.12
PK-9	Vaginal	Hospital 2, Shanghai	Department of STD	2N	-	2018.12.04
PK-10	Vaginal	Hospital 2, Shanghai	Department of STD	aneuploidy(~2.1N)	+++++	2018.12.26
PK-11	Vaginal	Hospital 2, Shanghai	Department of obstetrics & gynecology	2N	-	2018.12.19
PK-95	Abdominal drainage fluid	Hospital 3, Shanghai	Department of gastroenterology/Institute of digestive disease	2N	-	2019.4.23
PK-96	oral cavity	Hospital 3, Shanghai	Department of stomatology	aneuploidy(~2.1N)	-	2020.5
PK-97	urine	Hospital 3, Shanghai	Department of urology	2N	++	2019.1.10
PK-98	Sputum	Hospital 4, Shanghai	Department of respiration	2N	-	2019.5.17
PK-99	Sputum	Hospital 4, Shanghai	Department of respiration	2N	+	2019.7.11
PK-100	Sputum	Hospital 4, Shanghai	Department of tumor intervention	2N	++	2019.8.16
PK-101	Sputum	Hospital 4, Shanghai	Department of tuberculosis	2N	-	2019.9.12
PK-102	Sputum	Hospital 3, Shanghai	Department of gynecology	2N	+	2019.1.10
PK-103	Sputum	Hospital 3, Shanghai	Department of rheumatology	2N	++	2019.7.11
PK-104	Sputum	Hospital 3, Shanghai	Department of critical care medicine	2N	+	2019.7.11
PK-105	Sputum	Hospital 3, Shanghai	Department of nephrology	2N	+++	2019.8.26
PK-106	Sputum	Hospital 3, Shanghai	Department of critical care medicine	2N	+++	2019.9.17
PK-107	Sputum	Hospital 3, Shanghai	Department of critical care medicine	3N	+++	2019.9.17
PK-108	Sputum	Hospital 3, Shanghai	Department of critical care medicine	3N	++	2019.9.17
PK-109	Sputum	Hospital 3, Shanghai	Department of respiratory medicine	3N	++	2019.9.17
PK-110	Sputum	Hospital 3, Shanghai	Department of rheumatology	2N	+	2019.9.17
PK-111	Sputum	Hospital 3, Shanghai	Department of rheumatology	2N	++++	2019.9.17
PK-112	Sputum	Hospital 3, Shanghai	Department of rheumatology	2N	++++	2019.10.29
PK-113	Sputum	Hospital 3, Shanghai	Department of rheumatology	3N	-	2019.10.29
PK-114	Sputum	Hospital 3, Shanghai	Department of respiratory medicine	2N	-	2020.1.8
PK-116	Sputum	Hospital 3, Shanghai	Department of critical care medicine	2N	+	2019.9.17
PK-117	Sputum	Hospital 3, Shanghai	Department of critical care medicine	2N	+++	2019.9.17
PK-121	Sputum	Hospital 1, Shanghai	Department of respiratory and critical care	3N	++++	2018.10.6
HS14	pancreas	Hospital 5, Shanghai	Department of biliary and pancreatic surgery	2N	-	2022.7.23
HS15	excreta	Hospital 5, Shanghai	Department of laboratory medicine	2N	+	2023.4.07
HS17	blood	Hospital 5, Shanghai	Department of hematology	3N	-	2023.1.18
HS63	excreta	Hospital 5, Shanghai	Department of laboratory medicine	2N	++	2023.2.16
HS66	urine	Hospital 5, Shanghai	Department of urology	3N	+++	2022.8.01
HS68-1	urine	Hospital 5, Shanghai	Department of urology	3N	++	2022.8.10
HS68-2	urine	Hospital 5, Shanghai	Department of urology	aneuploidy(~2.2N)	-	2022.9.20
HS69	urine	Hospital 5, Shanghai	Department of urology	2N	++	2022.9.20
HS70-2	urine	Hospital 5, Shanghai	Department of urology	aneuploidy(~2.3N)	-	2022.9.22
HS71	blood	Hospital 5, Shanghai	Department of hematology	2N	++++	2022.11.09
HS72	Sputum	Hospital 5, Shanghai	Department of laboratory medicine	2N	-	2023.2.11
HS78	bile	Hospital 5, Shanghai	Department of hepatic surgery	2N	-	2022.8.18
HS79	bile	Hospital 5, Shanghai	Department of hepatic surgery	2N	-	2022.7.26
HS80	ascites	Hospital 5, Shanghai	Department of gastroenterology/ institute of digestive disease	2N	-	2022.7.29
HS81	urine	Hospital 5, Shanghai	Department of urology	3N	-	2022.7.30
HS83	tissue	Hospital 5, Shanghai	Department of laboratory medicine	2N	-	2022.12.06
HS87	pus	Hospital 5, Shanghai	Department of laboratory medicine	2N	-	2022.12.20
HS88	ascites	Hospital 5, Shanghai	Department of laboratory medicine	2N	-	2022.7.01
HS89	Sputum	Hospital 5, Shanghai	Department of respiration	2N	-	2022.6.28
HS90	urine	Hospital 5, Shanghai	Department of urology	3N	+	2022.11.07
Strains from fermented vegetables
Strain name	Food type	Market/Geographic location		Ploidy	Filamentation-competency	Isolate collection period
PK-12	Fermenting Chinese Mustard	Songnan vegetable market, Shanghai		3N	-	2021.12
PK-13	Fermenting Mooli	Yixing vegetable market, Shanghai		3N	+++	2021.12
PK-14	Fermenting Mooli	Henggao vegetable market, Shanghai		3N	-	2021.12
PK-15	Fermenting bamboo shoot	Dachang vegetable market, Shanghai		2N	-	2021.12
PK-16	Chinese pickle	Guojiang vegetable market, Shanghai		2N	+++	2021.12
PK-17	Chinese pickle	Guojiang vegetable market, Shanghai		3N	-	2021.12
PK-18	Fermenting Chinese Mustard	Longjiang vegetable Market, Huilai County, Jieyang City, Guangdong		2N	-	2021.5
PK-19	Fermenting Chinese Mustard	Songnan vegetable market, Shanghai		3N	++	2021.12
PK-20	Fermenting Chinese Mustard	Songnan vegetable market, Shanghai		3N	-	2021.12
PK-21	Fermenting Chinese Mustard	Caiqiao Vegetable Market, Qingyang District, Chengdu		3N	-	2022.7
PK-22	Fermenting bamboo shoot	Shanghai		3N	-	2022.11.19
PK-23	Chinese pickle	Shanghai		3N	-	2022.11.19
PK-24	Fermenting Chinese Mustard	Shanghai		3N	-	2022.11.19
PK-25	Fermenting Chinese Mustard	Shanghai		3N	-	2022.11.19
PK-26	Fermenting Chinese Mustard	Shanghai		3N	-	2022.11.19
PK-27	Fermenting bamboo shoot	Shanghai		3N	++	2022.12.1
PK-28	Fermenting bamboo shoot	Shanghai		3N	-	2022.12.1
PK-29	Fermenting black beans	Shanghai		3N	-	2022.12.1
PK-30	Fermenting Mooli	Shanghai		3N	-	2022.12.1
PK-31	Fermenting Chinese Mustard	Shanghai		3N	+	2022.12.1
PK-32	Fermenting Chinese Mustard	Shanghai		3N	-	2022.12.1
PK-33	Chinese pickle	Shanghai		3N	+	2022.12.1
PK-34	Fermenting Chinese Mustard	Shanghai		aneuploidy(~2.7N)	-	2022.12.1
PK-35	Chinese sauerkraut	Shanghai		3N	+	2022.12.1
PK-36	Fermenting bell pepper	Shanghai		3N	-	2022.12.1
PK-37	Pickled cowpea	Shanghai		3N	+	2022.12.1
PK-38	Chinese sauerkraut	Shanghai		3N	-	2022.12.1
PK-39	Fermenting bamboo shoot	Shanghai		3N	+	2022.12.1
PK-40	Fermenting Mooli	Shanghai		3N	-	2022.12.1
PK-41	Fermenting Mooli	Shanghai		3N	-	2022.12.1
PK-42	Fermenting Chinese Mustard	Shanghai		3N	-	2022.12.1
PK-43	Chinese sauerkraut	Shanghai		3N	+	2022.12.1
Notes:
1. Ploidy: 2N and 3N represent diploidy and triploidy, respectively.
2. Filamentation-competency: the number of "+" symbols indicates the robustness of filamentation. "-", no filamentous growth.Representative images are shown in Figure 1a.
3. Clinical C. krusei strains were collected from the microbial resource collections of five Chinese hospitals. The use of strains and associated de-identified patient information was approved by the hospital and Fudan University ethics committees. The verbal informed consent was obtained from all participants.
