# Supplementary material for: Biology and genetic diversity of Candida krusei isolates from fermented vegetables and clinical samples in China
Source: Virulence. 2024 Oct 2;15(1):2411543. doi: 10.1080/21505594.2024.2411543 (PMC11487970; doi:10.1080/21505594.2024.2411543)
Supplement: Dataset S2 Primer information0705.xlsx [file KVIR_A_2411543_SM0277.xlsx]

## Sheet: Sheet1
Supplementary Dataset S2. Primer information.
Primers for quantitative real-time PCR (qRT-PCR) assays
Primer name	Sequence (5'->3')
pk_rt-ACT1_F	ACCAAAGTAATCAAGGGTTCTCA
pk_rt-ACT1_R	AGAAGGAATTGGTGGATGGAAT
pk_rt-ABC11_F	GATAACCATTTCCCACATTTGAGT
pk_rt-ABC11_R	AACTCTCCAAATTGTCAAATCG
Primers for introduction of nucleotide substitutions into the ABC11 promoter region
Primer name	Sequence (5'->3')
pk_ABC11_pro_5'flank_F	TCTGGTTGTATATTTCCATGTTCC
pk_ABC11_pro_5'flank_R	AGAGCTACCACTATTGTGCACCTCTTATGCTTGTTGCTTC
pk_ABC11_pro_3'flank_F	ACAGGATGACGCCTAATACTTTCTCCAACTCCTATG
pk_ABC11_pro_3'flank_R	GTGGTGTCTGGTTGAATGAAG
SAT_F	AGCAGATTACAACTACAAACATGGACGGTGGTATGTTTTAG
SAT_R	CATAGGAGTTGGAGAAAGTATTAGGCGTCATCCTGTGC
pk_ABC11_mutation_check_F	TACTTTCTCCAACTCCTATG
pk_ABC11_mutation_check_R	TGAGGAAGCACACGGTATATTAG
pk_ACT1_pro_F	TGCACAATAGTGGTAGCTCTATAC
pk_ACT1_pro_R	GTTTGTAGTTGTAATCTGCTTTGG
